# Supplementary material for: Pleiotropic effects between statin intake and inflammation parameters in two distinct population-based studies
Source: Commun Med (Lond). 2025 Sep 11;5:387. doi: 10.1038/s43856-025-01124-x (PMC12426230; doi:10.1038/s43856-025-01124-x)
Supplement: Supplementary file 4 — Supplementary Data 1 [file 43856_2025_1124_MOESM4_ESM.xlsx]

## Sheet: Tabelle1
Supplementary Data 1 Number of knots used for restricted cubic splines to capture non-linearity in parametric regression models in the KORA-Fit study. 0 indicates a linear relationship.
Outcome	Age	BMI	Alcohol	SysBP	Model
vegfa	0	0	0	3	linear
cd8a	0	0	0	3	linear
cdcp1	0	0	0	3	linear
cd244	5	0	0	0	linear
opg	0	3	0	4	linear
upa	0	0	0	4	linear
axin1	0	0	0	0	linear
trail	0	0	0	0	linear
cd6	0	0	0	0	linear
scf	0	0	0	0	linear
il18	0	4	0	0	linear
tgfa	3	3	0	4	linear
tnfsf14	0	3	0	0	linear
fgf23	0	3	0	0	linear
mmp1	0	0	0	0	linear
lifr	0	3	0	3	linear
fgf21	0	3	0	0	linear
il15ra	0	0	0	0	linear
il10rb	4	0	0	0	linear
il18r1	0	3	0	0	linear
pdl1	0	0	0	3	linear
cxcl5	0	0	0	0	linear
trance	0	4	0	0	linear
hgf	0	0	3	0	linear
il12b	0	0	0	0	linear
mmp10	0	3	3	0	linear
il10	0	0	0	0	linear
ccl23	0	0	0	5	linear
cd5	0	0	0	0	linear
ccl28	0	3	0	0	linear
dner	0	0	0	0	linear
cd40	0	0	0	0	linear
fgf19	0	0	0	0	linear
mcp2	0	0	0	5	linear
ccl25	4	0	0	4	linear
nt3	0	0	0	0	linear
tweak	0	0	0	0	linear
ccl20	0	0	0	0	linear
st1a1	4	0	0	0	linear
stambp	0	0	0	0	linear
csf1	3	0	0	0	linear
il8	0	0	0	0	log-linear
mcp3	0	0	0	4	log-linear
gdnf	0	0	3	0	log-linear
il7	4	0	0	0	log-linear
lap_tgfb1	0	0	0	4	log-linear
il6	0	0	0	0	log-linear
mcp1	0	0	0	0	log-linear
il17a	0	0	0	0	log-linear
cxcl11	0	0	0	0	log-linear
cxcl9	0	0	0	0	log-linear
cst5	0	0	0	0	log-linear
osm	0	3	0	0	log-linear
cxcl1	0	0	0	0	log-linear
ccl4	0	0	0	0	log-linear
slamf1	0	3	0	3	log-linear
mcp4	0	0	0	0	log-linear
ccl11	5	4	0	0	log-linear
ccl19	0	0	3	0	log-linear
betangf	0	0	0	0	log-linear
mip1a	0	3	0	0	log-linear
flt3l	0	0	0	0	log-linear
cxcl6	5	0	0	0	log-linear
cxcl10	0	0	0	0	log-linear
ebp1	0	0	0	0	log-linear
sirt2	0	0	0	0	log-linear
enrage	0	0	0	0	log-linear
casp8	0	0	0	0	log-linear
cx3cl1	0	4	0	0	log-linear
tnfrsf9	0	0	0	4	log-linear
ada	0	0	0	0	log-linear
tnfb	0	0	0	0	log-linear
Abbreviations: BMI, body mass index; SysBP, systolic blood pressure
