# Supplementary material for: Pleiotropic effects between statin intake and inflammation parameters in two distinct population-based studies
Source: Commun Med (Lond). 2025 Sep 11;5:387. doi: 10.1038/s43856-025-01124-x (PMC12426230; doi:10.1038/s43856-025-01124-x)
Supplement: Supplementary file 5 — Supplementary Data 2 [file 43856_2025_1124_MOESM5_ESM.xlsx]

## Sheet: Tabelle1
Supplementary Data 2 Number of knots used for restricted cubic splines to capture non-linearity in parametric regression models in the KORA-Age1 study. 0 indicates a linear relationship.
Outcome	Age	BMI	Alcohol	SysBP	Model
vegfa	0	0	0	4	linear
cd8a	0	0	0	3	linear
cd244	0	0	0	0	linear
opg	5	3	3	3	linear
upa	0	0	0	0	linear
mcp1	0	0	5	0	linear
trail	4	0	0	0	linear
il1a	0	0	0	0	linear
il2	0	0	0	0	linear
cxcl1	0	0	0	0	linear
cd6	0	0	0	0	linear
scf	0	0	0	0	linear
il18	0	0	4	0	linear
fgf23	3	0	3	0	linear
mmp1	0	3	0	0	linear
lifr	3	0	4	3	linear
fgf21	0	4	4	0	linear
il15ra	0	0	3	3	linear
il10rb	0	0	0	0	linear
il22ra1	0	5	0	0	linear
il18r1	0	0	0	4	linear
pdl1	0	4	4	0	linear
betangf	3	5	0	0	linear
cxcl5	0	0	0	3	linear
trance	0	3	5	0	linear
hgf	3	3	4	4	linear
il12b	0	0	0	4	linear
mmp10	0	0	0	4	linear
il10	0	0	0	0	linear
ccl23	0	0	0	4	linear
flt3l	0	3	0	0	linear
dner	0	0	0	3	linear
cd40	0	0	0	4	linear
ifng	0	0	4	0	linear
fgf19	0	4	0	5	linear
lif	5	0	0	0	linear
mcp2	0	0	0	0	linear
ccl25	0	3	3	3	linear
nt3	0	3	0	0	linear
tweak	0	0	0	0	linear
tnfb	0	4	0	0	linear
csf1	0	0	0	4	linear
il8	0	0	4	0	log-linear
mcp3	0	0	0	0	log-linear
gdnf	4	0	0	0	log-linear
cdcp1	0	0	4	3	log-linear
il7	0	0	0	3	log-linear
lap_tgfb1	0	3	3	0	log-linear
il6	3	0	4	0	log-linear
il17c	0	0	0	0	log-linear
cxcl11	0	3	4	0	log-linear
axin1	3	0	0	0	log-linear
il20ra	0	0	0	0	log-linear
cxcl9	0	3	4	3	log-linear
cst5	0	3	0	0	log-linear
il2rb	0	0	0	0	log-linear
osm	0	3	4	0	log-linear
tslp	0	3	0	0	log-linear
ccl4	0	4	3	0	log-linear
slamf1	0	0	3	0	log-linear
tgfa	0	3	3	3	log-linear
mcp4	0	0	3	0	log-linear
ccl11	0	0	3	0	log-linear
tnfsf14	0	0	4	0	log-linear
il10ra	4	0	5	0	log-linear
fgf5	0	3	0	0	log-linear
ccl19	0	0	3	0	log-linear
il24	0	0	0	0	log-linear
il13	0	0	0	0	log-linear
artn	0	5	0	0	log-linear
tnf	0	0	0	3	log-linear
cd5	0	0	3	3	log-linear
mip1a	0	0	0	0	log-linear
cxcl6	0	0	3	0	log-linear
cxcl10	0	3	4	0	log-linear
ebp1	0	0	4	4	log-linear
il20	0	3	4	0	log-linear
sirt2	0	4	0	0	log-linear
ccl28	0	0	3	0	log-linear
enrage	0	0	0	0	log-linear
il33	0	0	0	0	log-linear
il4	0	3	0	5	log-linear
nrtn	0	0	5	0	log-linear
casp8	0	0	4	0	log-linear
cx3cl1	0	4	0	4	log-linear
tnfrsf9	0	0	0	3	log-linear
ccl20	0	0	4	3	log-linear
stambp	0	0	0	0	log-linear
il5	0	0	0	0	log-linear
ada	0	0	0	0	log-linear
Abbreviations: BMI, body mass index; SysBP, systolic blood pressure
