# Supplementary material for: Pleiotropic effects between statin intake and inflammation parameters in two distinct population-based studies
Source: Commun Med (Lond). 2025 Sep 11;5:387. doi: 10.1038/s43856-025-01124-x (PMC12426230; doi:10.1038/s43856-025-01124-x)
Supplement: Supplementary file 6 — Supplementary Data 3 [file 43856_2025_1124_MOESM6_ESM.xlsx]

## Sheet: Tabelle1
Supplementary Data 3 Distributions of the inflammation parameters stratified by statin intake in the KORA-Fit study.
Protein	Statin use (n=296)	No statin use (n=783)	P
il8	6.201 (6.008; 6.652)	6.154 (5.903; 6.448)	0.023
vegfa	10.108 (9.978; 10.347)	10.071 (9.901; 10.243)	0.004
cd8a	10.244 (9.707; 10.666)	10.235 (9.77; 10.716)	0.598
mcp3	2.497 (2.158; 2.803)	2.298 (2.036; 2.634)	0.001
gdnf	2.761 (2.46; 3.031)	2.674 (2.466; 2.902)	0.088
cdcp1	4.318 (4.051; 4.732)	4.274 (3.958; 4.663)	0.166
cd244	7.303 (7.123; 7.472)	7.317 (7.132; 7.511)	0.781
il7	2.548 (2.347; 2.848)	2.569 (2.336; 2.845)	0.996
opg	10.138 (9.934; 10.314)	10.093 (9.897; 10.318)	0.438
lap_tgfb1	7.267 (7.077; 7.429)	7.175 (6.996; 7.367)	0.005
upa	9.845 (9.695; 9.996)	9.882 (9.71; 10.052)	0.147
il6	4.064 (3.762; 4.677)	3.912 (3.505; 4.466)	0.003
mcp1	11.433 (11.273; 11.637)	11.423 (11.24; 11.63)	0.354
il17a	1.501 (1.295; 1.94)	1.474 (1.214; 1.832)	0.148
cxcl11	7.807 (7.438; 8.178)	7.763 (7.377; 8.19)	0.312
axin1	3.53 (3.01; 4.145)	3.446 (2.881; 4.04)	0.154
trail	8.912 (8.7; 9.098)	8.997 (8.839; 9.157)	0
cxcl9	7.818 (7.446; 8.447)	7.728 (7.276; 8.16)	0.019
cst5	6.583 (6.328; 6.957)	6.553 (6.276; 6.897)	0.218
osm	3.074 (2.756; 3.545)	3.041 (2.687; 3.551)	0.36
cxcl1	9.043 (8.534; 9.564)	8.912 (8.508; 9.453)	0.333
ccl4	5.999 (5.744; 6.277)	5.977 (5.71; 6.264)	0.559
cd6	5.658 (5.368; 5.909)	5.641 (5.349; 5.937)	0.806
scf	9.966 (9.739; 10.263)	9.982 (9.727; 10.221)	0.479
il18	8.616 (8.234; 8.968)	8.58 (8.252; 8.946)	0.535
slamf1	3.152 (2.849; 3.5)	3.178 (2.902; 3.469)	0.861
tgfa	4.323 (4.199; 4.498)	4.296 (4.148; 4.456)	0.086
mcp4	14.228 (13.914; 14.641)	14.148 (13.838; 14.559)	0.124
ccl11	7.657 (7.353; 7.901)	7.54 (7.307; 7.794)	0.015
tnfsf14	3.716 (3.461; 4.016)	3.633 (3.363; 3.939)	0.071
fgf23	3.507 (3.23; 3.792)	3.388 (3.184; 3.684)	0.028
mmp1	7.941 (7.423; 8.7)	7.784 (7.245; 8.346)	0.006
lifr	4.016 (3.843; 4.161)	4.005 (3.841; 4.163)	0.963
fgf21	5.862 (5.378; 6.473)	5.886 (5.171; 6.569)	0.695
ccl19	9.636 (9.329; 10.166)	9.53 (9.14; 10.014)	0.009
il15ra	1.228 (1.111; 1.359)	1.224 (1.101; 1.362)	0.747
il10rb	6.384 (6.216; 6.604)	6.388 (6.223; 6.594)	0.569
il18r1	8.552 (8.269; 8.824)	8.475 (8.25; 8.739)	0.106
pdl1	7.095 (6.89; 7.41)	7.113 (6.906; 7.327)	0.866
betangf	1.6 (1.512; 1.726)	1.571 (1.444; 1.701)	0.025
cxcl5	9.368 (8.705; 10.054)	9.435 (8.767; 10.169)	0.543
trance	5.054 (4.767; 5.415)	5.252 (4.857; 5.65)	0
hgf	8.841 (8.585; 9.124)	8.653 (8.482; 8.932)	0
il12b	6.687 (6.221; 7.031)	6.562 (6.172; 7.01)	0.318
mmp10	7.034 (6.615; 7.502)	6.98 (6.634; 7.287)	0.112
il10	4.135 (3.867; 4.381)	4.067 (3.841; 4.351)	0.393
ccl23	9.839 (9.587; 10.175)	9.814 (9.563; 10.084)	0.391
cd5	4.857 (4.612; 5.071)	4.816 (4.604; 5.007)	0.186
mip1a	6.165 (5.891; 6.545)	6.087 (5.797; 6.373)	0.014
flt3l	9.698 (9.469; 9.939)	9.691 (9.412; 9.924)	0.588
cxcl6	8.072 (7.737; 8.404)	7.989 (7.668; 8.293)	0.094
cxcl10	10.458 (10.009; 10.971)	10.3 (9.923; 10.823)	0.044
ebp1	6.231 (5.793; 6.549)	5.984 (5.607; 6.388)	0.001
sirt2	3.494 (3.05; 3.895)	3.364 (2.987; 3.821)	0.068
ccl28	2.897 (2.692; 3.114)	2.864 (2.678; 3.05)	0.258
dner	9.43 (9.283; 9.586)	9.523 (9.349; 9.676)	0.001
enrage	3.599 (3.136; 4.013)	3.523 (3.131; 3.921)	0.318
cd40	11.915 (11.717; 12.153)	11.844 (11.588; 12.115)	0.041
fgf19	7.941 (7.372; 8.522)	8.16 (7.639; 8.774)	0.002
mcp2	9.575 (9.253; 9.827)	9.5 (9.133; 9.79)	0.106
casp8	2.587 (2.352; 2.844)	2.504 (2.287; 2.755)	0.028
ccl25	6.659 (6.205; 7.037)	6.495 (6.21; 6.849)	0.027
cx3cl1	6.992 (6.72; 7.19)	6.99 (6.737; 7.236)	0.849
tnfrsf9	7.22 (6.98; 7.475)	7.172 (6.931; 7.415)	0.173
nt3	3.519 (3.195; 3.894)	3.319 (2.975; 3.738)	0.001
tweak	9.652 (9.423; 9.83)	9.655 (9.464; 9.842)	0.478
ccl20	6.617 (6.245; 7.032)	6.553 (6.092; 7.094)	0.397
st1a1	3.512 (3.032; 4.301)	3.507 (2.912; 4.136)	0.259
stambp	4.877 (4.586; 5.269)	4.842 (4.557; 5.128)	0.069
ada	4.87 (4.677; 5.086)	4.768 (4.588; 4.996)	0.002
tnfb	5.151 (4.905; 5.364)	5.217 (4.947; 5.461)	0.023
csf1	10.708 (10.584; 10.851)	10.684 (10.543; 10.804)	0.085
