# Supplementary material for: Pleiotropic effects between statin intake and inflammation parameters in two distinct population-based studies
Source: Commun Med (Lond). 2025 Sep 11;5:387. doi: 10.1038/s43856-025-01124-x (PMC12426230; doi:10.1038/s43856-025-01124-x)
Supplement: Supplementary file 7 — Supplementary Data 4 [file 43856_2025_1124_MOESM7_ESM.xlsx]

## Sheet: Tabelle1
Supplementary Data 4 Distributions of the inflammation parameters stratified by statin intake in the KORA-Age1 study.
Protein	Statin use (n=296)	No statin use (n=783)	P
il8	4.925 (4.589; 5.297)	4.868 (4.527; 5.239)	0.062
vegfa	11.037 (10.817; 11.339)	10.988 (10.773; 11.237)	0.015
cd8a	8.908 (8.435; 9.372)	8.956 (8.467; 9.403)	0.289
mcp3	1.27 (0.973; 1.659)	1.189 (0.885; 1.572)	0.03
gdnf	1.413 (1.188; 1.645)	1.428 (1.196; 1.736)	0.182
cdcp1	4.109 (3.758; 4.592)	4.138 (3.761; 4.589)	0.808
cd244	4.782 (4.59; 4.965)	4.826 (4.632; 5.051)	0.013
il7	0.673 (0.448; 1.037)	0.626 (0.377; 0.968)	0.044
opg	9.46 (9.218; 9.684)	9.458 (9.201; 9.732)	0.852
lap_tgfb1	6.159 (5.88; 6.332)	6.098 (5.877; 6.349)	0.22
upa	9.464 (9.255; 9.643)	9.473 (9.309; 9.667)	0.086
il6	2.552 (2.088; 3.203)	2.587 (2.106; 3.248)	0.417
il17c	2.417 (1.891; 2.954)	2.318 (1.804; 2.813)	0.085
mcp1	10.497 (10.289; 10.716)	10.442 (10.205; 10.714)	0.063
cxcl11	5.257 (4.79; 5.829)	5.297 (4.791; 5.955)	0.305
axin1	2.418 (2.021; 2.747)	2.417 (2.047; 2.887)	0.289
trail	8.299 (8.115; 8.482)	8.372 (8.199; 8.567)	0
il20ra	-0.104 (-0.292; 0.228)	-0.146 (-0.338; 0.137)	0.028
cxcl9	6.877 (6.333; 7.597)	6.836 (6.234; 7.506)	0.086
cst5	7.654 (7.259; 8.081)	7.61 (7.272; 8.007)	0.242
il2rb	0.486 (0.316; 0.798)	0.476 (0.282; 0.768)	0.279
il1a	0.193 (0.009; 0.449)	0.166 (-0.016; 0.392)	0.227
osm	2.803 (2.368; 3.351)	2.815 (2.398; 3.374)	0.459
il2	-0.796 (-0.981; -0.594)	-0.851 (-0.999; -0.68)	0.005
cxcl1	7.619 (6.928; 8.325)	7.573 (6.876; 8.082)	0.188
tslp	-0.369 (-0.611; -0.038)	-0.386 (-0.662; -0.074)	0.339
ccl4	5.421 (5.132; 5.769)	5.402 (5.101; 5.765)	0.537
cd6	4.996 (4.658; 5.265)	4.996 (4.639; 5.339)	0.45
scf	8.608 (8.357; 8.889)	8.549 (8.287; 8.765)	0
il18	8.515 (8.185; 8.832)	8.578 (8.197; 8.931)	0.076
slamf1	2.061 (1.766; 2.448)	2.07 (1.764; 2.458)	0.701
tgfa	2.216 (2.013; 2.475)	2.197 (1.989; 2.421)	0.213
mcp4	12.007 (11.449; 12.536)	12.007 (11.581; 12.666)	0.231
ccl11	6.524 (6.201; 6.852)	6.5 (6.177; 6.881)	0.706
tnfsf14	3.38 (3.094; 3.658)	3.408 (3.148; 3.684)	0.343
fgf23	1.447 (1.108; 1.97)	1.352 (1.038; 1.749)	0.002
il10ra	0.222 (-0.002; 0.675)	0.199 (-0.016; 0.654)	0.461
fgf5	1.155 (1.007; 1.35)	1.11 (0.925; 1.302)	0.001
mmp1	12.535 (11.867; 13.179)	12.308 (11.644; 12.974)	0.001
lifr	3.089 (2.931; 3.271)	3.06 (2.884; 3.241)	0.061
fgf21	5.355 (4.676; 6.287)	5.277 (4.543; 6.057)	0.246
ccl19	8.876 (8.34; 9.608)	8.847 (8.231; 9.606)	0.493
il15ra	1.052 (0.791; 1.297)	0.998 (0.775; 1.241)	0.159
il10rb	5.803 (5.575; 6.06)	5.799 (5.601; 6.005)	0.611
il22ra1	0.534 (0.253; 0.82)	0.519 (0.279; 0.825)	0.876
il18r1	6.734 (6.504; 7.019)	6.729 (6.452; 6.98)	0.135
pdl1	5.564 (5.291; 5.833)	5.584 (5.351; 5.896)	0.091
betangf	1.388 (1.338; 1.434)	1.38 (1.327; 1.425)	0.069
cxcl5	9.565 (8.66; 10.516)	9.605 (8.706; 10.441)	0.763
trance	4.322 (4.002; 4.727)	4.467 (4.118; 4.875)	0
hgf	7.86 (7.616; 8.16)	7.79 (7.512; 8.096)	0.021
il12b	5.981 (5.642; 6.474)	5.924 (5.513; 6.434)	0.083
il24	1.025 (0.803; 1.296)	0.958 (0.777; 1.176)	0.009
il13	-1.142 (-1.287; -0.868)	-1.13 (-1.335; -0.789)	0.594
artn	-0.974 (-1.174; -0.78)	-1.007 (-1.185; -0.809)	0.124
mmp10	8.16 (7.886; 8.566)	8.021 (7.584; 8.37)	0
il10	2.29 (2.056; 2.663)	2.369 (2.045; 2.72)	0.131
tnf	3.069 (2.791; 3.396)	3.011 (2.736; 3.317)	0.056
ccl23	10.109 (9.724; 10.499)	10.133 (9.75; 10.468)	0.942
cd5	5.215 (4.999; 5.49)	5.206 (4.941; 5.469)	0.193
mip1a	5.7 (5.395; 6.118)	5.684 (5.329; 6.042)	0.229
flt3l	9.284 (8.996; 9.518)	9.247 (8.951; 9.496)	0.204
cxcl6	5.682 (5.256; 6.16)	5.736 (5.363; 6.186)	0.182
cxcl10	7.262 (6.597; 7.842)	7.185 (6.634; 7.836)	0.728
ebp1	5.008 (4.604; 5.499)	5.018 (4.655; 5.427)	0.889
il20	-0.092 (-0.2; 0.064)	-0.113 (-0.212; 0)	0.051
sirt2	1.238 (0.928; 1.547)	1.229 (0.936; 1.548)	0.859
ccl28	1.663 (1.459; 1.907)	1.676 (1.444; 1.909)	0.919
dner	8.366 (8.206; 8.507)	8.381 (8.234; 8.536)	0.128
enrage	2.488 (1.932; 3.078)	2.292 (1.864; 2.918)	0.013
cd40	10.549 (10.288; 10.772)	10.512 (10.272; 10.759)	0.216
il33	0.314 (0.157; 0.494)	0.268 (0.12; 0.456)	0.012
ifng	6.872 (6.327; 7.548)	6.952 (6.37; 7.685)	0.443
fgf19	8.656 (7.867; 9.388)	8.712 (8.014; 9.361)	0.385
il4	-0.574 (-0.848; -0.111)	-0.57 (-0.895; -0.136)	0.328
lif	-0.54 (-0.658; -0.405)	-0.547 (-0.687; -0.378)	0.816
nrtn	-0.505 (-0.634; -0.332)	-0.516 (-0.658; -0.361)	0.254
mcp2	7.376 (7.002; 7.707)	7.419 (7.046; 7.804)	0.19
casp8	1.469 (1.268; 1.765)	1.46 (1.256; 1.656)	0.181
ccl25	5.756 (5.423; 6.132)	5.73 (5.321; 6.105)	0.087
cx3cl1	4.439 (4.165; 4.74)	4.451 (4.19; 4.746)	0.593
tnfrsf9	5.966 (5.637; 6.444)	5.966 (5.656; 6.348)	0.521
nt3	2.369 (2.159; 2.654)	2.354 (2.141; 2.601)	0.208
tweak	8.345 (8.155; 8.557)	8.319 (8.124; 8.512)	0.093
ccl20	5.579 (5.022; 6.268)	5.669 (5.063; 6.505)	0.17
stambp	3.402 (3.205; 3.679)	3.41 (3.184; 3.682)	0.92
il5	-0.549 (-0.776; -0.081)	-0.549 (-0.791; -0.167)	0.264
ada	5.296 (5.126; 5.535)	5.238 (5.04; 5.471)	0.004
tnfb	4.1 (3.769; 4.379)	4.129 (3.853; 4.387)	0.139
csf1	9.508 (9.369; 9.666)	9.505 (9.369; 9.654)	0.639
