# Supplementary material for: Pleiotropic effects between statin intake and inflammation parameters in two distinct population-based studies
Source: Commun Med (Lond). 2025 Sep 11;5:387. doi: 10.1038/s43856-025-01124-x (PMC12426230; doi:10.1038/s43856-025-01124-x)
Supplement: Supplementary file 8 — Supplementary Data 5 [file 43856_2025_1124_MOESM8_ESM.xlsx]

## Sheet: Figure 1
Supplementary Data 5 Source data for Figure 1 in the main manuscript
otcm	beta	cil	ciu	pval	p_fdr	decision	lbl
vegfa	-0.055	-0.108	-0.001	0.044	0.346	lin_mdl	-0.05 [-0.11; 0.00] P = 0.346
trail	0.091	0.034	0.148	0.002	0.045	lin_mdl	0.09 [ 0.03; 0.15] P = 0.045
scf	-0.11	-0.19	-0.031	0.007	0.121	lin_mdl	-0.11 [-0.19;-0.03] P = 0.121
trance	0.207	0.084	0.33	0.001	0.035	lin_mdl	0.21 [ 0.08; 0.33] P = 0.035
cd40	-0.08	-0.155	-0.004	0.039	0.346	lin_mdl	-0.08 [-0.16; 0.00] P = 0.346
fgf19	0.191	0.019	0.362	0.029	0.346	lin_mdl	0.19 [ 0.02; 0.36] P = 0.346
nt3	-0.219	-0.34	-0.098	0	0.029	lin_mdl	-0.22 [-0.34;-0.10] P = 0.029
slamf1	0.031	0.002	0.06	0.038	0.346	log_mdl	0.03 [ 0.00; 0.06] P = 0.346
ada	-0.018	-0.031	-0.004	0.012	0.176	log_mdl	-0.02 [-0.03; 0.00] P = 0.176
vegfa	0.02	-0.037	0.077	0.484
trail	0.119	0.053	0.186	0
scf	-0.093	-0.168	-0.019	0.014
slamf1	0.122	0.02	0.223	0.019
trance	0.22	0.121	0.318	0
cd40	-0.09	-0.171	-0.01	0.028
fgf19	0.179	0.018	0.34	0.029
nt3	-0.182	-0.32	-0.044	0.01
ada	-0.109	-0.159	-0.059	0

## Sheet: Figure 2
Supplementary Data 5 Source data for Figure 2 in the main manuscript
otcm	beta	cil	ciu	pval	p_fdr	decision	lbl
cd244	0.087	0.038	0.136	0	0.011	lin_mdl	0.09 [ 0.04; 0.14] P = 0.011
upa	0.067	0.024	0.109	0.002	0.034	lin_mdl	0.07 [ 0.02; 0.11] P = 0.034
trail	0.094	0.054	0.135	0	0	lin_mdl	0.09 [ 0.05; 0.13] P = 5e-04
il2	-0.046	-0.083	-0.009	0.014	0.115	lin_mdl	-0.05 [-0.08;-0.01] P = 0.115
scf	-0.113	-0.168	-0.058	0	0.003	lin_mdl	-0.11 [-0.17;-0.06] P = 0.003
il18	0.104	0.022	0.185	0.013	0.115	lin_mdl	0.10 [ 0.02; 0.19] P = 0.115
mmp1	-0.189	-0.325	-0.052	0.007	0.068	lin_mdl	-0.19 [-0.33;-0.05] P = 0.068
pdl1	0.094	0.032	0.157	0.003	0.04	lin_mdl	0.09 [ 0.03; 0.16] P = 0.040
trance	0.133	0.054	0.213	0.001	0.019	lin_mdl	0.13 [ 0.05; 0.21] P = 0.019
mmp10	-0.167	-0.257	-0.076	0	0.01	lin_mdl	-0.17 [-0.26;-0.08] P = 0.010
gdnf	0.056	0.018	0.093	0.004	0.04	log_mdl	0.06 [ 0.02; 0.09] P = 0.040
cxcl11	0.025	0.001	0.048	0.038	0.217	log_mdl	0.02 [ 0.00; 0.05] P = 0.217
il20ra	-0.066	-0.127	-0.005	0.033	0.211	log_mdl	-0.07 [-0.13;-0.01] P = 0.211
mcp4	0.01	0	0.02	0.046	0.245	log_mdl	0.01 [ 0.00; 0.02] P = 0.245
il24	-0.067	-0.127	-0.007	0.028	0.194	log_mdl	-0.07 [-0.13;-0.01] P = 0.194
il13	0.071	0.004	0.139	0.039	0.217	log_mdl	0.07 [ 0.00; 0.14] P = 0.217
cxcl6	0.019	0.003	0.035	0.017	0.128	log_mdl	0.02 [ 0.00; 0.03] P = 0.128
gdnf	0.073	0.017	0.129	0.011
cd244	0.077	0.029	0.125	0.002
upa	0	-0.043	0.044	0.983
cxcl11	0.119	-0.001	0.239	0.052
trail	0.104	0.057	0.151	0
il20ra	-0.025	-0.081	0.03	0.367
il2	-0.075	-0.122	-0.029	0.002
scf	-0.077	-0.133	-0.022	0.006
il18	0.113	0.033	0.192	0.005
mcp4	0.151	-0.001	0.304	0.052
mmp1	-0.152	-0.314	0.011	0.067
pdl1	0.088	0.03	0.146	0.003
trance	0.15	0.062	0.237	0.001
il24	-0.085	-0.144	-0.026	0.005
il13	0.006	-0.042	0.053	0.821
mmp10	-0.117	-0.206	-0.028	0.01
cxcl6	0.084	-0.019	0.186	0.109

## Sheet: Figure 3
Supplementary Data 5 Source data for Figure 3 in the main manuscript
otcm	beta	cil	ciu	pval	p_fdr	lbl	Model	Study
cd244	0.016	-0.047	0.079	0.623	0.883	0.02 [-0.05; 0.08] P = 0.883	Linear	FIT
upa	0.031	-0.025	0.087	0.284	0.73	0.03 [-0.03; 0.09] P = 0.730	Linear	FIT
trail	0.091	0.034	0.148	0.002	0.045	0.09 [ 0.03; 0.15] P = 0.045	Linear	FIT
scf	-0.11	-0.19	-0.031	0.007	0.121	-0.11 [-0.19;-0.03] P = 0.121	Linear	FIT
pdl1	-0.018	-0.097	0.062	0.665	0.883	-0.02 [-0.10; 0.06] P = 0.883	Linear	FIT
trance	0.207	0.084	0.33	0.001	0.035	0.21 [ 0.08; 0.33] P = 0.035	Linear	FIT
mmp10	-0.063	-0.177	0.051	0.275	0.73	-0.06 [-0.18; 0.05] P = 0.730	Linear	FIT
nt3	-0.219	-0.34	-0.098	0	0.029	-0.22 [-0.34;-0.10] P = 0.029	Linear	FIT
gdnf	-0.001	-0.028	0.027	0.957	0.97	0.00 [-0.03; 0.03] P = 0.970	Log-linear	FIT
cd244	0.087	0.038	0.136	0	0.011	0.09 [ 0.04; 0.14] P = 0.011	Linear	AGE
upa	0.067	0.024	0.109	0.002	0.034	0.07 [ 0.02; 0.11] P = 0.034	Linear	AGE
trail	0.094	0.054	0.135	0	0	0.09 [ 0.05; 0.13] P = 5e-04	Linear	AGE
scf	-0.113	-0.168	-0.058	0	0.003	-0.11 [-0.17;-0.06] P = 0.003	Linear	AGE
pdl1	0.094	0.032	0.157	0.003	0.04	0.09 [ 0.03; 0.16] P = 0.040	Linear	AGE
trance	0.133	0.054	0.213	0.001	0.019	0.13 [ 0.05; 0.21] P = 0.019	Linear	AGE
mmp10	-0.167	-0.257	-0.076	0	0.01	-0.17 [-0.26;-0.08] P = 0.010	Linear	AGE
nt3	-0.019	-0.096	0.057	0.62	0.764	-0.02 [-0.10; 0.06] P = 0.764	Linear	AGE
gdnf	0.056	0.018	0.093	0.004	0.04	0.06 [ 0.02; 0.09] P = 0.040	Log-linear	AGE
